# Supplementary material for: Glycine Supplementation in Obesity Worsens Glucose Intolerance through Enhanced Liver Gluconeogenesis
Source: Nutrients. 2022 Dec 24;15(1):96. doi: 10.3390/nu15010096 (PMC9823780; doi:10.3390/nu15010096)
Supplement: Supplementary file 1 [file nutrients-15-00096-s001.zip]

Archive with 1 entries (1 files):
- nutrients-2096517-supplementary.pdf
